# Supplementary material for: Dual Catalytic Hairpin Assembly-Based Automatic Molecule Machine for Amplified Detection of Auxin Response Factor-Targeted MicroRNA-160
Source: Molecules. 2021 Oct 25;26(21):6432. doi: 10.3390/molecules26216432 (PMC8588017; doi:10.3390/molecules26216432)
Supplement: Supplementary file 1 [file molecules-26-06432-s001.zip]

Archive with 1 entries (1 files):
- molecules-1364904-supplementary.pdf
